# Supplementary material for: High Serum Levels of CCL20 Are Associated with Recurrence and Unfavorable Overall Survival in Advanced Melanoma Patients Receiving Immunotherapy
Source: Cancers (Basel). 2024 Apr 29;16(9):1737. doi: 10.3390/cancers16091737 (PMC11083498; doi:10.3390/cancers16091737)
Supplement: Supplementary file 1 [file cancers-16-01737-s001.zip]

Archive with 1 entries (1 files):
- cancers-2938012-supplementary.docx
